# Supplementary material for: Anticancer Potential of Xanthohumol and Isoxanthohumol Loaded into SBA-15 Mesoporous Silica Particles against B16F10 Melanoma Cells
Source: Materials (Basel). 2022 Jul 19;15(14):5028. doi: 10.3390/ma15145028 (PMC9320346; doi:10.3390/ma15145028)
Supplement: Supplementary file 1 [file materials-15-05028-s001.zip]

Archive with 1 entries (1 files):
- materials-1711859-supplementary.pdf
